# Supplementary material for: Krill Protein Hydrolysate Provides High Absorption Rate for All Essential Amino Acids—A Randomized Control Cross-Over Trial
Source: Nutrients. 2021 Sep 14;13(9):3187. doi: 10.3390/nu13093187 (PMC8465607; doi:10.3390/nu13093187)
Supplement: Supplementary file 1 [file nutrients-13-03187-s001.zip]

Archive with 1 entries (1 files):
- nutrients-1305556-supplementary.pdf
